# Supplementary material for: Investigation of the Release Rate of Biocide and Corrosion Resistance of Vinyl-, Acrylic-, and Epoxy-Based Antifouling Paints on Steel in Marine Infrastructures
Source: Polymers (Basel). 2023 Sep 29;15(19):3948. doi: 10.3390/polym15193948 (PMC10575080; doi:10.3390/polym15193948)
Supplement: Supplementary file 1 [file polymers-15-03948-s001.zip]

Archive with 1 entries (1 files):
- polymers-2623807-supplementary.pdf
